# Supplementary material for: Experimental and Theoretical Tests on the Corrosion Protection of Mild Steel in Hydrochloric Acid Environment by the Use of Pyrazole Derivative
Source: Materials (Basel). 2023 Jan 10;16(2):678. doi: 10.3390/ma16020678 (PMC9862199; doi:10.3390/ma16020678)
Supplement: Supplementary file 1 [file materials-16-00678-s001.zip]

Archive with 1 entries (1 files):
- materials-2100052-supplementary.pdf
